# Supplementary material for: Prevalence of Undiagnosed Inflammatory Bowel Disease in Spondyloarthritis Patients
Source: J Clin Med. 2025 Jun 27;14(13):4569. doi: 10.3390/jcm14134569 (PMC12250012; doi:10.3390/jcm14134569)
Supplement: Supplementary file 1 [file jcm-14-04569-s001.zip]

Archive with 1 entries (1 files):
- jcm-3661218-supplementary.pdf
